# Supplementary material for: A randomized controlled trial of exercise to prevent muscle mass and functional loss in elderly hemodialysis patients: Rationale, study design, and baseline sample
Source: Contemp Clin Trials Commun. 2019 Apr 19;15:100365. doi: 10.1016/j.conctc.2019.100365 (PMC6536673; doi:10.1016/j.conctc.2019.100365)
Supplement: Multimedia component 1 [file mmc1.xml]

<?xml version="1.0" encoding="UTF-8" standalone="no"?><data:data><datasets><author>khin.chan@va.gov</author><type>0</type><dataset><value>1</value><reason>Data will be made available on request</reason><comments/></dataset></datasets></data:data>
